# Supplementary material for: Clinical Variability and Genotype–Phenotype Correlation in Spanish Patients with Type 1 Gaucher Disease: A Focus on Non-c.[1226A>G]; [1448T>C] Genotypes
Source: Int J Mol Sci. 2025 Oct 16;26(20):10088. doi: 10.3390/ijms262010088 (PMC12563535; doi:10.3390/ijms262010088)
Supplement: Supplementary file 1 [file ijms-26-10088-s001.zip]

Archive with 1 entries (1 files):
- ijms-3827418-supplementary.pdf
